# Supplementary material for: Three Novel Bacteria Associated with Two Centric Diatom Species from the Mediterranean Sea, Thalassiosira rotula and Skeletonema marinoi
Source: Int J Mol Sci. 2021 Dec 7;22(24):13199. doi: 10.3390/ijms222413199 (PMC8706122; doi:10.3390/ijms222413199)
Supplement: Supplementary file 1 [file ijms-22-13199-s001.zip]

Archive with 1 entries (1 files):
- ijms-1484441-supplementary.pdf
